# Supplementary material for: Brexpiprazole: A new option in treating agitation in Alzheimer's dementia—Insights from transgenic mouse models
Source: Neuropsychopharmacol Rep. 2024 Jun 25;44(3):557–68. doi: 10.1002/npr2.12461 (PMC11544443; doi:10.1002/npr2.12461)
Supplement: Supplementary file 1 — Data S1. [file NPR2-44-557-s001.xlsx]

## Sheet: Figure 1(A)
	Animal	Latency to First Attack (second)
		Non-Tg (n = 10)	Tg2576 (n = 43)
	1	32	3
	2	61	44
	3	600	78
	4	330	96
	5	600	24
	6	76	25
	7	65	55
	8	174	59
	9	165	191
	10	215	75
	11	-	122
	12	-	482
	13	-	67
	14	-	32
	15	-	56
	16	-	92
	17	-	95
	18	-	184
	19	-	21
	20	-	51
	21	-	251
	22	-	95
	23	-	48
	24	-	401
	25	-	53
	26	-	110
	27	-	50
	28	-	28
	29	-	54
	30	-	24
	31	-	25
	32	-	72
	33	-	88
	34	-	66
	35	-	106
	36	-	90
	37	-	28
	38	-	136
	39	-	98
	40	-	33
	41	-	45
	42	-	62
	43	-	80

## Sheet: Figure 1(B)
	Animal	Attack Number for 10 minutes
		Non-Tg (n = 10)	Tg2576 (n = 43)
	1	4	13
	2	6	4
	3	0	8
	4	2	12
	5	0	14
	6	6	15
	7	2	4
	8	13	12
	9	2	7
	10	2	11
	11	-	11
	12	-	1
	13	-	7
	14	-	10
	15	-	11
	16	-	8
	17	-	7
	18	-	8
	19	-	8
	20	-	12
	21	-	5
	22	-	7
	23	-	9
	24	-	3
	25	-	7
	26	-	5
	27	-	13
	28	-	7
	29	-	17
	30	-	14
	31	-	12
	32	-	5
	33	-	11
	34	-	7
	35	-	8
	36	-	17
	37	-	10
	38	-	2
	39	-	13
	40	-	17
	41	-	15
	42	-	4
	43	-	4

## Sheet: Figure 2(A)
	Animal	Latency to First Attack (second)
		Vehicle (n = 15)		Brexpiprazole 0.01 mg/kg (n = 14)		Brexpiprazole 0.03 mg/kg (n = 14)
		Letency(baseline)	Latency(after treatment)	Letency(baseline)	Latency(after treatment)	Letency(baseline)	Latency(after treatment)
	1	56	19	25	5	3	40
	2	78	192	28	8	53	116
	3	75	211	51	12	66	294
	4	92	17	67	111	59	111
	5	88	51	48	19	24	181
	6	106	21	24	39	32	22
	7	28	45	95	76	21	98
	8	95	41	25	11	96	27
	9	44	75	122	217	72	147
	10	55	35	45	108	62	96
	11	110	33	80	78	98	259
	12	54	100	184	226	33	8
	13	90	58	191	90	136	66
	14	251	28	401	372	482	600
	15	50	28	-	-	-	-

## Sheet: Figure 2(B)
	Animal	Attack Number for 10 minutes
		Vehicle (n = 15)		Brexpiprazole 0.01 mg/kg (n = 14)		Brexpiprazole 0.03 mg/kg (n = 14)
		Attacks(baseline)	Attacks(after treatment)	Attacks(baseline)	Attacks(after treatment)	Attacks(baseline)	Attacks(after treatment)
	1	11	14	12	5	13	10
	2	8	6	7	3	7	4
	3	11	3	12	11	7	7
	4	8	5	7	8	12	3
	5	11	5	9	8	14	5
	6	8	9	14	11	10	3
	7	10	8	7	2	8	4
	8	7	10	15	11	12	9
	9	4	2	11	2	5	2
	10	4	5	15	8	4	1
	11	5	4	4	1	13	3
	12	17	13	8	3	17	16
	13	17	7	7	6	2	6
	14	5	5	3	3	1	0
	15	13	10	-	-	-	-

## Sheet: Figure 3A
	Locomotor Activity at 4.5M age
			Non-Tg (n = 16)																APPSL-Tg (n = 16)
	Period	Zeitgeber Time	1	2	3	4	5	6	7	8	9	10	11	12	13	14	15	16	1	2	3	4	5	6	7	8	9	10	11	12	13	14	15	16
		12:00:00	1186	974	1719	1045	553	950	1209	832	358	1018	640	508	515	883	554	538	970	880	348	907	333	253	520	341	935	362	1089	168	1386	1691	1019	1197
	Night1	13:00:00	3406	4268	3606	1921	4531	8526	3749	3830	3115	7900	4860	2066	6421	6436	9490	5747	2478	4298	2903	1474	10407	2019	1385	988	2421	3375	5543	1692	4849	6428	1380	2673
		14:00:00	1644	2333	4961	1938	2093	4077	3258	532	1854	1452	2301	1665	2901	2358	10254	2327	1290	3966	5136	1604	13177	1643	3015	426	1477	3337	7103	723	2945	6474	1554	1382
		15:00:00	2159	2153	2773	899	3510	2418	3381	1073	1984	4130	673	1861	1155	2623	10320	1145	661	2967	2610	1482	11610	2245	1308	467	543	2005	7869	1468	2417	3033	1111	1789
		16:00:00	1111	2641	3098	1604	5135	1261	2930	1310	1197	799	1282	936	1946	2942	11619	2538	795	2416	2984	995	14844	1383	1210	961	1196	3001	5483	811	1560	9976	1516	1490
		17:00:00	1599	7796	2363	807	2235	1356	3690	1356	2064	4882	1038	1250	1900	2538	12852	1460	1085	3050	701	1154	8083	3527	788	488	951	857	9198	506	1640	10611	852	945
		18:00:00	340	3376	1557	843	1051	2224	3938	754	2033	139	1574	769	4620	1685	12577	3295	2302	3763	1657	939	1367	3753	2090	1066	1798	565	5434	795	3672	9877	1127	1487
		19:00:00	678	3116	1192	1811	795	1356	465	848	1123	3393	1041	895	2052	2086	10497	1472	1230	3662	990	2034	1696	1175	1283	566	2250	1277	4547	550	3037	5289	525	1854
		20:00:00	303	1993	1237	2047	100	1503	985	246	726	359	593	770	598	1168	2632	381	3425	8071	3129	2680	282	2347	3739	860	1920	1215	4471	485	4393	4065	465	2388
		21:00:00	1212	2016	620	105	357	1268	2690	566	1104	314	2716	972	1213	1501	133	1551	971	3891	1434	3331	191	665	2437	568	493	3241	3604	323	2175	6558	504	669
		22:00:00	678	764	706	421	751	794	587	883	367	1295	582	977	578	1285	7089	1185	134	5425	1017	2983	1486	663	736	831	374	779	1532	994	4785	1622	1371	814
		23:00:00	1232	522	654	875	542	1342	1343	1273	1190	1142	968	913	1622	581	7288	1663	191	6333	1325	1771	1099	748	1457	807	1884	263	2258	2514	1484	2624	1382	2823
		1900-01-01	2796	1058	848	946	452	900	4769	2705	1361	1904	3103	2381	852	194	3335	2936	2008	3067	1723	1458	43	1086	1508	1929	627	1628	1534	2635	3216	141	815	3060
		1900-01-01 01:00:00	420	483	78	139	159	94	422	782	1112	571	623	1153	243	198	452	1095	0	702	114	475	10	1315	1035	925	1587	597	356	673	830	66	319	724
		1900-01-01 02:00:00	0	513	970	24	624	83	534	110	567	197	92	80	1119	65	676	550	599	391	219	310	148	751	287	63	875	339	448	273	210	0	325	182
		1900-01-01 03:00:00	1531	30	121	1257	1014	40	1037	701	473	638	696	237	618	254	162	282	1312	1010	271	1802	331	362	102	169	999	245	1111	572	601	21	383	947
		1900-01-01 04:00:00	0	114	14	24	554	995	56	56	503	23	67	123	214	7	59	83	2418	3709	658	158	12	258	2232	1132	11	1841	609	293	15	55	170	171
		1900-01-01 05:00:00	736	464	2318	914	518	211	148	245	189	2847	56	695	838	1168	681	1370	225	68	46	1509	145	51	74	113	1112	203	1599	7	796	2317	2107	552
		1900-01-01 06:00:00	0	53	16	3	2156	1931	30	970	124	46	1059	473	471	5	19	87	0	1304	1142	18	115	854	1727	8	38	1052	17	23	28	1384	117	3109
		1900-01-01 07:00:00	192	2365	1224	473	64	64	1172	31	517	117	11	122	689	1666	468	102	0	108	141	947	1703	56	54	275	28	56	797	67	89	0	671	24
		1900-01-01 08:00:00	622	290	31	24	697	1194	29	57	1992	310	92	220	54	13	633	1068	1150	1798	526	172	30	87	825	54	970	820	880	981	1054	137	220	389
		1900-01-01 09:00:00	0	316	39	86	34	263	706	537	783	1565	128	67	354	194	26	109	411	165	89	90	125	92	599	9	8	117	901	15	17	1245	290	147
		1900-01-01 10:00:00	0	637	183	302	107	185	302	575	605	25	283	271	249	536	293	187	40	257	104	914	2	664	376	285	321	171	96	653	46	0	459	225
		1900-01-01 11:00:00	48	548	82	185	305	102	303	55	92	103	101	1	125	137	47	80	127	16	27	347	227	231	342	107	136	384	164	3	718	128	81	233
		1900-01-01 12:00:00	392	434	464	120	400	271	182	915	421	381	1292	296	789	139	1308	536	272	621	1101	518	367	353	1302	109	97	309	691	650	451	1358	745	671
	Night2	1900-01-01 13:00:00	1918	3022	3556	1450	4434	4411	6393	2769	3592	6472	2314	2278	3360	4897	10535	3872	5585	3295	2218	3296	12694	1492	2797	1909	6483	3040	5495	1089	1676	8615	5367	3427
		1900-01-01 14:00:00	502	2372	2477	1166	1522	2770	1754	1588	2257	2811	1906	1825	1836	1458	8242	2884	2818	7967	3819	1657	13782	2013	2644	1378	4822	4966	5236	825	1036	9950	4006	4504
		1900-01-01 15:00:00	2377	2376	2745	571	3073	1966	716	340	633	907	964	552	1499	2486	4460	2352	970	7059	2366	3383	10599	792	1090	926	1987	2051	3056	533	740	8803	4591	2269
		1900-01-01 16:00:00	453	1107	911	668	1199	1793	3663	605	1468	6959	2328	2169	589	1225	8769	1528	1707	12788	2133	3039	5824	1392	1111	386	1766	1878	2718	128	3479	8950	3350	1289
		1900-01-01 17:00:00	790	5595	1037	1058	3313	1477	4179	2138	386	2424	1039	744	1057	549	10208	1416	3516	7810	4516	1583	2011	946	558	1797	2299	2354	2713	826	558	915	2351	1174
		1900-01-01 18:00:00	575	1364	225	1686	135	433	3729	693	2282	1830	509	3423	3007	1175	4504	2048	3700	10854	983	3028	1085	1193	1992	2087	5424	3216	2529	1248	2186	3312	2407	1755
		1900-01-01 19:00:00	2288	2467	1188	633	1048	2707	2698	818	2541	3991	1061	1360	2204	1355	26	699	77	12376	849	2337	994	1472	2520	910	2178	1587	3393	301	3193	6500	2333	4163
		1900-01-01 20:00:00	156	1017	466	575	610	1579	5194	1818	1009	2155	1918	1202	570	1061	6454	1478	2227	11351	5558	2004	1586	1687	778	1805	1902	2288	5504	443	624	2084	3003	2534
		1900-01-01 21:00:00	2302	1189	167	1963	511	667	1939	116	915	835	2346	872	1665	775	11021	1190	1122	13398	6064	4155	698	1126	825	553	1324	5817	4648	340	3481	5926	1742	2566
		1900-01-01 22:00:00	2295	1316	252	771	745	703	269	395	771	1152	627	871	423	564	9100	748	272	11481	2429	2945	1224	2088	1516	752	1212	2216	6229	1665	2540	4833	2856	676
		1900-01-01 23:00:00	852	1041	670	360	333	813	3460	769	1063	2582	1680	3183	2665	481	10512	1984	576	3173	705	3145	763	2345	997	639	1618	3711	884	1415	1680	1254	956	2029
		1900-01-02	1684	576	27	1341	511	261	5434	1717	2074	2582	2011	3107	1611	131	1860	2329	536	3157	1521	2121	22	2470	925	2431	819	1579	471	2239	788	436	1463	4024
		1900-01-02 01:00:00	1020	1853	88	114	840	26	62	1426	543	954	126	2437	1532	177	401	910	0	1077	147	1525	46	1092	561	754	1040	544	56	29	172	0	417	2890
		1900-01-02 02:00:00	557	2	4	44	72	259	669	86	1013	167	1275	43	583	22	481	472	247	325	262	673	280	297	196	1005	57	390	131	489	62	0	97	175
		1900-01-02 03:00:00	0	49	191	339	1183	89	277	71	74	1828	101	25	69	10	68	219	45	544	450	1674	7	100	34	43	764	149	227	270	58	0	248	526
		1900-01-02 04:00:00	0	37	952	21	398	1029	1707	106	352	15	145	207	234	532	251	1742	5071	1308	66	851	546	944	2017	1708	34	161	303	1839	931	0	292	1436
		1900-01-02 05:00:00	1278	2136	342	1628	2846	1262	26	28	1340	1086	139	424	221	6	10	128	823	189	1119	993	51	1381	139	122	909	3090	1078	4	258	813	2470	347
		1900-01-02 06:00:00	0	31	28	27	129	15	104	654	10	13	698	1219	1298	492	23	32	819	1468	17	0	699	22	2252	150	45	228	1285	70	79	0	436	307
		1900-01-02 07:00:00	617	114	915	1038	1785	120	551	156	1384	273	70	37	101	543	877	595	0	21	1322	968	3	1137	920	218	307	384	36	194	479	1206	107	1241
		1900-01-02 08:00:00	980	20	248	103	24	1481	17	17	20	82	29	129	156	190	16	616	35	120	20	205	1007	63	425	266	47	309	845	1	652	0	420	33
		1900-01-02 09:00:00	0	166	56	141	238	287	181	33	332	673	337	131	280	720	726	62	241	442	336	2	2	512	989	141	356	192	719	80	12	0	36	453
		1900-01-02 10:00:00	52	333	865	125	102	38	392	527	174	46	48	42	179	5	192	675	0	31	13	70	340	78	94	8	126	254	391	453	158	274	178	312
		1900-01-02 11:00:00	1008	67	24	139	400	369	222	103	167	1028	130	388	139	511	68	41	154	123	106	0	94	104	365	87	162	108	350	107	50	73	57	698
		1900-01-02 12:00:00	48	405	265	165	864	184	825	397	388	359	692	236	396	488	602	328	95	277	293	409	303	573	1074	393	211	573	330	377	1041	218	841	219
	Night3	1900-01-02 13:00:00	4406	2054	1890	1671	4241	7500	8129	3366	4519	4532	2672	2152	3692	2616	8658	4940	4795	3089	841	1514	8301	1245	3344	1541	3586	4397	6239	1315	2412	6897	2227	5041
		1900-01-02 14:00:00	1397	4727	395	513	2377	2102	4893	327	1567	3993	2285	1628	1777	1254	11915	1148	2658	5921	1023	1103	4986	972	666	2020	2115	3230	3189	681	715	8288	3610	7815
		1900-01-02 15:00:00	0	3199	1794	738	3555	3800	3938	2470	2515	1184	352	1184	2945	312	8138	1576	749	13587	1158	2792	4890	1164	3509	1286	1443	1953	8283	1446	1664	5329	1633	4426
		1900-01-02 16:00:00	2183	1384	2620	2438	1316	835	2210	206	2127	2961	1160	1322	874	1015	4205	619	907	10033	2897	3283	106	1160	973	639	383	3442	7318	635	1437	2659	1715	981
		1900-01-02 17:00:00	56	2608	1142	1674	1399	1338	3245	745	609	986	566	335	1655	286	569	2250	1235	16151	471	2350	1919	378	1423	237	4119	3918	7856	1161	1714	5682	4795	5047
		1900-01-02 18:00:00	356	1884	1526	2082	2958	589	5771	270	333	1448	375	1972	1296	1528	4169	905	3375	11663	1267	1112	784	2371	3457	1865	2908	4604	6990	315	1485	1646	1559	3558
		1900-01-02 19:00:00	997	634	989	698	1688	933	6957	680	2484	1627	2691	637	4310	609	4352	1817	3727	10005	1608	3743	1549	1914	357	1421	1262	344	6390	1416	1474	6580	2383	4415
		1900-01-02 20:00:00	212	2787	472	1864	267	1154	502	293	1920	1268	549	576	1097	762	8861	1106	850	11988	1781	6470	923	951	3560	3054	1946	1324	5039	1736	1838	3700	3534	4446
		1900-01-02 21:00:00	1716	668	266	1990	825	328	5618	312	1223	1102	417	2480	630	891	14191	1318	406	15379	969	3037	2212	764	1748	777	1598	2674	7603	307	1589	1278	2773	4306
		1900-01-02 22:00:00	352	1135	1485	897	824	575	1017	472	339	1994	1778	120	400	520	2554	1222	2294	11963	2955	910	1217	1154	1435	544	1472	1756	7676	1226	2124	4657	1335	123
		1900-01-02 23:00:00	2474	1588	861	653	468	1194	6328	1467	1665	1256	1017	1721	934	277	5155	1167	373	10794	1642	382	1018	1653	630	3240	1326	3352	5119	1620	1118	3004	1712	612
		1900-01-03	3755	1724	314	918	1418	360	4454	716	1436	1992	1331	2740	2091	298	8750	1642	1833	2503	1405	777	43	2491	1303	1412	2868	3400	914	3091	1781	738	701	3020

## Sheet: Figure 3B
	Locomotor Activity at 6M age
			Non-Tg (n = 16)																APPSL-Tg (n = 16)
	Period	Zeitgeber Time	1	2	3	4	5	6	7	8	9	10	11	12	13	14	15	16	1	2	3	4	5	6	7	8	9	10	11	12	13	14	15	16
		12:00:00	389	996	229	457	867	1481	1125	1348	668	904	621	504	1131	296	2	368	984	736	1337	94	1040	941	1552	125	22	11	495	231	142	139	163	715
	Night1	13:00:00	619	3056	4730	6819	1733	2918	3824	10049	3510	1155	4308	2501	2845	1222	3717	3955	3388	7654	7010	1912	3525	14672	4189	2420	3256	2786	1291	1117	2989	1653	8643	3422
		14:00:00	2368	1851	5675	4283	1307	1780	2021	11390	1176	1039	859	1346	1847	2310	2490	1511	1955	15052	8644	1228	1258	16221	2827	2271	1162	3019	1077	654	1665	305	11750	4123
		15:00:00	565	2092	2851	1873	1050	1432	1374	11411	1840	1641	411	927	742	1999	2136	1527	1552	12981	6463	1334	1209	17690	6109	1838	476	2311	909	1548	2409	1110	10156	1539
		16:00:00	520	1180	1119	218	1629	3248	1649	12012	798	1641	2084	448	1152	1262	2002	310	2000	1687	6202	3455	319	14017	3985	669	358	3953	1437	401	3400	1630	11540	2275
		17:00:00	243	1056	770	370	533	484	1979	9996	652	336	1558	832	1147	181	1419	906	1459	1660	6802	2164	1075	13368	2980	864	2692	2034	2643	659	2180	1057	8259	2067
		18:00:00	864	1855	7950	3587	880	2011	4770	13431	3380	1612	125	1276	3762	591	979	726	1616	1645	6162	1654	1084	13138	2103	2097	2059	5312	490	769	1248	1181	6052	2794
		19:00:00	2163	1299	5684	4661	2248	6717	444	10408	1087	500	867	423	159	388	2798	866	5343	3890	6147	1783	1002	14719	2367	1826	513	5086	1527	721	4452	76	6997	1383
		20:00:00	270	1208	784	1155	796	464	1415	8048	835	1198	1345	286	578	120	2344	1787	3837	279	6462	1699	975	12461	1362	3699	345	4192	655	774	1116	268	1304	1490
		21:00:00	180	407	101	305	484	2073	255	76	873	945	218	1078	324	267	958	374	212	1147	5939	3359	880	8341	2781	1973	262	4183	762	979	1759	840	3983	288
		22:00:00	1415	1219	1208	696	352	396	1559	1108	485	470	647	186	926	542	3433	799	2062	3493	194	2834	1548	1355	1035	2085	117	1907	1303	552	7993	999	2309	591
		23:00:00	958	647	844	976	704	1852	1332	2687	1259	1373	535	754	826	911	1097	746	1086	3846	3265	2338	67	1262	1765	1716	6378	762	1023	1521	2443	2167	1391	824
		1900-01-01	2696	1191	1734	496	1472	2974	2612	11964	1308	1108	315	1787	2048	2595	1007	2598	2483	4827	3096	1085	2039	2104	2814	496	4699	1084	1241	2249	4832	2976	1040	3032
		1900-01-01 01:00:00	847	123	1509	1450	446	671	1123	282	872	348	149	347	795	502	19	232	670	1237	27	1098	1296	48	160	89	253	214	690	1021	1089	807	106	3086
		1900-01-01 02:00:00	197	712	919	124	140	394	623	148	60	180	92	441	352	89	650	903	88	71	33	136	464	1918	63	13	183	27	1382	17	165	16	33	316
		1900-01-01 03:00:00	199	124	742	2682	357	1096	714	561	172	88	601	174	1526	11	165	348	0	500	8	238	453	14	433	52	42	208	82	977	60	169	58	1089
		1900-01-01 04:00:00	115	141	673	98	203	14	2104	0	1279	1401	1572	9	499	51	796	49	1100	1629	572	1154	0	77	1320	25	706	505	555	21	3659	3	21	985
		1900-01-01 05:00:00	437	2707	506	48	697	253	70	746	317	22	52	339	32	943	12	168	747	12	150	190	447	1883	524	492	1597	8	429	49	226	863	1320	426
		1900-01-01 06:00:00	273	23	3267	2	957	823	679	0	221	121	83	307	102	44	1081	1441	2307	1420	44	1139	150	247	1588	2218	1208	430	96	883	572	0	24	594
		1900-01-01 07:00:00	675	330	29	1454	288	41	211	0	375	908	216	380	867	112	88	267	44	129	2726	1543	832	142	302	7	72	9	2028	26	504	5	1607	248
		1900-01-01 08:00:00	195	984	145	2	210	93	735	657	288	68	1694	297	4	24	92	7	2255	218	22	2627	72	1242	18	87	32	144	85	12	59	24	38	1343
		1900-01-01 09:00:00	63	163	576	345	250	763	484	0	178	478	134	52	200	254	923	40	2	19	506	242	30	31	1094	44	28	381	132	214	638	578	52	526
		1900-01-01 10:00:00	190	25	179	2	44	434	217	178	504	64	265	259	717	47	21	64	284	519	10	1168	120	288	115	41	798	154	247	53	263	13	48	139
		1900-01-01 11:00:00	450	155	320	199	386	95	755	237	274	219	418	31	388	192	205	314	217	51	1243	153	73	138	33	46	7	10	592	123	71	13	54	518
		1900-01-01 12:00:00	180	375	1052	364	444	480	269	82	550	404	195	681	233	96	646	1155	344	95	1195	205	227	124	993	428	16	7	410	225	471	102	367	1046
	Night2	1900-01-01 13:00:00	3775	2866	7252	6507	3925	3119	3974	9336	5498	1572	4407	3098	7160	2133	3497	4625	4099	10569	4098	3112	4397	14558	3520	3178	3852	1354	1762	2387	2057	1309	11266	2228
		1900-01-01 14:00:00	2888	1606	9450	3089	1374	6437	2629	5698	4355	1399	1815	1201	2624	756	1125	1941	1554	6177	4140	1869	4146	16121	3744	3041	2349	2230	802	729	3501	1320	10548	5426
		1900-01-01 15:00:00	405	2163	4055	894	453	986	3501	6571	1481	1160	709	712	753	3115	2592	1096	2069	1261	4246	2586	1444	16604	1986	4514	2087	1951	1320	3263	2175	1351	8161	5133
		1900-01-01 16:00:00	840	566	3702	4394	1102	552	806	1215	1773	622	2136	627	2349	2695	891	573	2815	2438	6298	3487	2095	14467	6146	810	4026	2225	1175	3822	6551	806	11575	2659
		1900-01-01 17:00:00	587	2561	3726	2326	753	532	1174	237	2859	2052	3421	432	1401	412	1740	1693	673	9467	4668	3510	2377	12401	5750	2631	7033	2207	562	366	770	2379	7528	1947
		1900-01-01 18:00:00	421	1115	1534	3083	1088	1623	3223	11640	1770	1238	1389	2800	3687	455	5193	1755	2645	12201	5390	5645	3327	12963	2045	5499	12935	2605	1484	1299	3375	599	4870	861
		1900-01-01 19:00:00	546	1379	1044	1116	611	417	1301	12581	1842	914	2339	748	541	2043	3175	1568	5325	2798	6313	2714	3803	12940	2710	2708	12232	5554	514	1030	423	157	794	1396
		1900-01-01 20:00:00	1542	485	3575	2912	1315	985	1003	12953	2665	370	527	791	915	860	1938	617	1393	9952	6600	5645	413	12581	4881	1971	10361	6920	750	2221	5313	285	3251	828
		1900-01-01 21:00:00	361	2207	2284	254	807	3350	294	13251	433	666	969	649	693	414	3218	376	601	5383	7999	6217	689	8214	1171	1651	11486	4276	618	1312	1371	1241	4759	269
		1900-01-01 22:00:00	244	884	156	2039	653	75	688	2271	1420	1577	460	338	1614	2132	2059	1071	1020	4311	5467	2189	239	2093	4447	3543	11997	1510	390	592	7733	1734	2934	1218
		1900-01-01 23:00:00	2333	441	4360	1566	351	794	1288	476	1628	522	406	908	1403	563	2520	1395	545	2768	3369	1467	3076	1470	1339	1801	12329	406	1906	629	1725	1392	3881	1040
		1900-01-02	4873	1276	2967	2534	960	2408	6020	11089	2078	798	1192	1705	1712	2169	1745	2189	618	1472	29	2466	2258	978	1726	1304	5789	949	2775	1227	2938	2093	1035	1188
		1900-01-02 01:00:00	562	1487	1452	44	176	89	2513	665	447	574	244	120	1451	83	101	1972	0	679	5	610	1001	191	64	694	15	149	789	728	3085	276	24	892
		1900-01-02 02:00:00	818	127	506	0	1340	1434	318	249	341	75	166	634	78	15	44	170	422	260	58	95	660	458	810	14	36	171	687	352	91	41	24	2340
		1900-01-02 03:00:00	43	40	217	323	62	652	1998	42	886	412	844	635	1211	966	576	280	2639	769	8	443	0	97	127	75	0	784	1434	285	203	58	201	222
		1900-01-02 04:00:00	219	185	2713	6	885	562	268	489	1089	1154	138	40	231	5	49	116	0	40	807	1405	346	319	2345	1794	1555	68	191	419	177	389	66	663
		1900-01-02 05:00:00	55	2677	71	10	90	901	331	1183	519	181	2539	847	1678	102	56	1149	2841	665	1	535	272	794	70	134	0	93	1062	887	2210	0	2	112
		1900-01-02 06:00:00	340	19	1518	2563	1298	590	993	101	454	17	121	214	11	486	1709	30	0	528	1164	2055	698	578	2905	2	1	1182	61	331	34	1614	1322	1390
		1900-01-02 07:00:00	96	49	27	135	119	5	147	103	392	90	165	106	83	6	19	38	787	628	5	453	49	9	37	114	360	25	278	286	155	0	4	46
		1900-01-02 08:00:00	186	1355	207	1	892	108	196	306	52	447	505	480	1018	423	83	18	2605	108	38	446	36	295	27	28	93	160	166	74	114	283	17	1126
		1900-01-02 09:00:00	166	8	399	747	141	150	961	199	596	80	372	188	69	8	1498	477	2	1306	1673	827	765	164	1945	215	111	144	345	374	589	24	149	471
		1900-01-02 10:00:00	144	107	120	2	377	176	267	0	360	443	764	75	573	87	35	25	42	924	44	323	30	73	16	1285	205	17	409	28	194	60	9	321
		1900-01-02 11:00:00	307	367	166	667	178	677	630	248	187	62	95	675	47	33	1192	532	931	1051	1672	63	216	95	8	25	2	120	132	79	74	0	29	531
		1900-01-02 12:00:00	145	92	936	50	215	225	339	242	384	313	319	353	787	262	136	84	0	55	59	351	65	37	393	306	32	4	326	282	247	42	27	221
	Night3	1900-01-02 13:00:00	3445	2379	8062	4647	3021	3407	3236	6822	3138	1432	7087	1862	5244	2523	2485	2931	3657	10376	3444	3049	2452	12569	2758	3037	4848	1303	1239	2482	2517	1135	11206	7199
		1900-01-02 14:00:00	830	508	9250	1057	686	2014	1592	12394	2177	1876	1791	1827	1564	1356	685	1877	1895	2223	2604	5221	2216	14967	5401	3420	5805	3355	2096	438	4625	847	7727	5559
		1900-01-02 15:00:00	1081	3493	4321	3739	680	973	2562	9892	3475	256	1322	1175	1967	777	1856	2693	3904	836	1918	4839	2837	14896	2128	3908	12295	2021	1249	2979	2969	1033	7204	7020
		1900-01-02 16:00:00	2485	856	2888	2901	2016	636	1343	10105	2941	1538	7225	493	667	2042	2391	1452	3403	2590	2457	5561	1286	13264	2310	4393	8971	1952	1977	1488	1191	2470	7945	3589
		1900-01-02 17:00:00	80	1538	4238	567	2500	316	3766	2673	2174	1276	3701	660	6289	1853	1575	899	2357	13130	3059	3146	3005	12152	3430	1003	9760	1460	1334	4228	4780	2188	6489	702
		1900-01-02 18:00:00	121	1425	4886	4570	1671	1764	1490	1840	1526	664	552	557	3643	1606	1195	3036	4821	2848	3150	3901	4636	11665	1028	4507	10545	1201	320	1258	1865	522	6486	9566
		1900-01-02 19:00:00	995	1476	1095	3058	1167	687	1465	11826	1403	1172	2992	727	79	490	656	2915	4282	3245	3886	3465	1163	13667	2465	6138	1113	1113	1143	689	267	640	2550	6565
		1900-01-02 20:00:00	130	2198	998	13	421	1646	2711	10151	1101	925	694	427	967	1481	4648	561	1722	873	4264	2929	237	10918	3047	2135	1114	2793	1620	694	1303	2133	8139	3152
		1900-01-02 21:00:00	1438	646	810	2241	290	269	1818	661	814	890	1646	360	3246	2040	975	1084	1981	2488	4394	5300	1183	5808	4047	1819	6403	2208	1942	1727	6656	849	2291	207
		1900-01-02 22:00:00	614	795	1190	129	1201	939	1267	219	315	696	775	456	712	304	3465	2236	1415	1189	1642	2616	218	579	4410	3276	11927	2044	1242	616	1665	2222	7642	1319
		1900-01-02 23:00:00	549	1028	2465	2343	271	1351	500	7729	1423	444	1330	757	511	856	1459	967	1442	8643	1657	1185	439	1274	1003	999	12748	831	1295	500	3708	1770	2023	671
		1900-01-03	3700	1288	231	3525	1261	3872	4140	4566	2283	1583	212	2056	934	1342	452	850	586	2079	15	1726	3307	318	4962	1856	4964	1636	1295	909	1128	1548	2398	3883

## Sheet: Figure 3C
	Locomotor Activity at 8M age
			Non-Tg (n = 16)																APPSL-Tg (n = 16)
	Period	Zeitgeber Time	1	2	3	4	5	6	7	8	9	10	11	12	13	14	15	16	1	2	3	4	5	6	7	8	9	10	11	12	13	14	15	16
		12:00:00	1177	2185	3215	964	1109	1649	3950	1079	2533	2885	3057	3712	2025	2870	3751	2460	4210	1443	1262	1106	1649	615	2571	2374	2004	1271	1481	1223	2884	1140	1896	934
	Night1	13:00:00	2616	2045	2844	2353	2711	728	901	9487	1792	2647	2677	1780	2731	4076	10425	2714	1463	6966	1112	2346	4074	1564	4841	4076	6287	3119	2196	1642	3656	1614	1187	1503
		14:00:00	681	532	2251	3377	2001	2281	2268	7523	1831	1449	3152	2117	2468	3275	7936	952	7437	3541	1653	1687	1267	946	2387	2491	3296	2301	1671	931	2545	876	1066	770
		15:00:00	758	4623	986	1078	1303	982	1586	10839	578	1118	3157	1224	1128	2417	7083	1816	1174	4472	1926	1711	2438	576	1889	988	1410	962	489	676	3234	641	1474	894
		16:00:00	590	1822	1025	2029	942	264	1078	5584	1189	741	2037	686	3080	1342	5298	602	301	1437	4072	526	4319	340	895	1337	1516	2785	819	760	1387	839	2792	1208
		17:00:00	2583	2021	2247	1188	1155	1316	481	307	1848	1128	749	1558	1419	2463	2946	1494	5373	2992	470	704	815	1116	1339	1037	8366	2624	1732	2805	4087	766	3425	1634
		18:00:00	1277	1773	1375	963	1076	1041	1930	1798	412	731	5057	746	952	899	8226	493	671	10761	1103	495	2400	637	2366	3446	3223	1055	4137	1034	1429	7676	3014	2590
		19:00:00	653	4181	1525	324	585	484	877	3550	584	1172	1842	588	334	1740	2101	981	3256	6399	1357	974	4957	317	3700	1341	1774	2548	4539	1440	3893	1113	2458	1269
		20:00:00	182	1068	509	1677	724	695	528	237	565	930	1667	547	2983	2682	4275	976	901	757	3418	2420	311	1605	1225	1713	4937	3162	2070	220	2154	403	1380	1405
		21:00:00	886	1203	1558	100	319	321	689	314	1292	738	887	353	1463	553	3090	157	5735	7565	1914	2486	3643	530	1745	3443	4186	3117	1744	2466	2188	683	927	1291
		22:00:00	757	1737	822	478	470	542	1020	33	902	630	727	285	537	1810	653	737	8436	4801	2169	1288	205	1488	572	1853	1957	1146	3170	937	3639	2163	3578	826
		23:00:00	2654	2888	843	769	468	409	1126	1929	792	554	2025	647	1392	846	970	805	6180	1739	2220	1903	3366	829	1001	1593	564	430	1927	851	2442	9991	2791	2094
		1900-01-01	937	2412	2891	1826	2899	2569	1112	2016	464	1794	836	840	1840	636	716	1886	1389	40	908	3537	6456	2261	1968	730	3424	2302	598	1818	1249	5665	2603	2604
		1900-01-01 01:00:00	767	1215	1657	1328	1487	994	526	265	1457	770	339	599	1190	1081	533	1171	601	636	372	721	2379	951	383	501	765	902	2362	365	193	405	379	1757
		1900-01-01 02:00:00	193	853	1830	986	703	508	1860	2418	346	270	785	494	98	339	191	669	3800	604	1721	494	503	314	456	536	629	1061	156	1070	1388	673	2187	253
		1900-01-01 03:00:00	334	702	521	561	907	133	734	8	831	530	897	122	757	1608	669	518	1202	477	644	122	2308	268	1104	219	525	1463	1128	427	99	638	111	1551
		1900-01-01 04:00:00	574	1385	512	1456	608	549	26	480	320	322	303	1920	157	189	1615	747	168	105	220	30	445	271	2074	1879	1406	1231	153	368	2428	266	284	299
		1900-01-01 05:00:00	72	882	634	280	65	8	852	3	210	233	460	56	1559	198	11	200	24	994	168	609	1307	246	260	1133	41	641	762	161	38	12	9	358
		1900-01-01 06:00:00	272	627	295	302	1107	249	91	334	848	118	258	239	155	79	570	484	1194	79	1788	334	279	28	878	47	633	103	1120	53	1058	420	5	221
		1900-01-01 07:00:00	447	252	1236	192	66	409	202	178	371	556	670	458	497	84	1581	114	9	380	158	238	350	525	54	245	60	1231	298	457	12	105	1005	1652
		1900-01-01 08:00:00	205	94	81	338	595	501	1467	491	514	201	242	140	256	369	61	494	472	5	457	445	59	143	344	591	730	673	149	27	125	645	5	121
		1900-01-01 09:00:00	35	528	301	133	420	11	321	51	219	611	350	59	605	229	405	181	3	212	38	134	1207	150	37	105	201	80	331	79	2085	600	0	339
		1900-01-01 10:00:00	46	46	549	131	446	250	401	165	390	671	218	625	159	530	1023	354	207	74	681	381	440	53	346	161	666	732	518	221	482	167	170	629
		1900-01-01 11:00:00	169	679	1213	432	508	77	660	116	256	760	851	951	793	411	154	676	218	208	253	35	688	49	145	964	277	438	699	143	19	465	273	339
		1900-01-01 12:00:00	766	1405	1721	446	1322	823	437	419	1552	1591	1307	1256	1677	1973	3649	2731	400	2989	1387	518	2470	319	542	1618	1530	556	656	506	1299	346	39	727
	Night2	1900-01-01 13:00:00	1977	1377	3518	1973	2073	1263	2833	12641	4847	1807	2398	1641	3815	1709	10464	805	8725	10883	2172	519	4442	943	3398	2979	4019	3822	3446	192	2315	5957	2311	2148
		1900-01-01 14:00:00	1097	3702	1027	1475	1060	659	1871	11013	1273	1050	769	407	2378	1836	3002	2616	4067	2970	5242	145	949	891	990	983	4603	3021	2659	688	4294	6784	896	1158
		1900-01-01 15:00:00	695	3626	1365	913	1106	125	2191	419	796	1878	1513	1069	2113	2298	581	1184	1573	5304	4103	1329	5379	2374	1399	1198	357	3788	3079	6017	931	1266	2391	1324
		1900-01-01 16:00:00	2313	1657	2201	1048	812	2462	2687	6480	1192	1987	2212	357	630	367	1881	3395	7822	11058	2989	647	4806	880	873	2122	1347	2864	2650	3272	2140	426	2626	1423
		1900-01-01 17:00:00	1500	701	1214	397	632	1423	1898	13157	1367	2383	2299	1702	2267	1309	5984	2590	5397	2173	1180	1814	2469	633	2978	4784	6956	975	4195	854	2812	190	1863	737
		1900-01-01 18:00:00	940	2707	5169	2886	2657	434	4531	4174	2452	890	2206	1827	575	2214	1784	1659	3205	4340	2806	2525	1653	350	3693	2121	11248	3460	4499	333	1192	9584	3893	1166
		1900-01-01 19:00:00	191	1074	1519	1411	946	1709	735	480	916	1543	1197	559	1190	1095	3777	703	3788	9760	2258	1144	1322	1094	3581	2408	4357	5273	3855	2453	494	8407	2983	1694
		1900-01-01 20:00:00	1449	670	220	755	245	1136	1396	818	1339	971	1891	598	830	1563	437	968	8900	9445	5053	1624	2180	509	758	4414	3399	3039	2865	2367	735	5049	1094	605
		1900-01-01 21:00:00	3357	727	642	291	428	370	13	2778	510	1334	692	920	845	1620	1336	1616	1610	10110	2023	751	4689	1253	1181	2544	792	1677	693	3462	2259	377	1169	388
		1900-01-01 22:00:00	231	800	1902	488	686	143	1019	482	1287	1582	1355	730	1005	670	1193	1363	4013	6691	591	1170	1610	355	2582	708	1611	1281	1513	645	2212	3502	1882	1020
		1900-01-01 23:00:00	2443	1940	1982	1644	686	425	2451	252	1136	2892	860	1495	560	835	649	1532	6100	1797	1740	2380	5878	1279	983	1060	1987	1839	1158	663	2291	7275	3696	2316
		1900-01-02	1626	1428	3778	457	1769	1675	4701	1957	1073	3046	3296	720	910	1357	847	2343	2443	297	2032	4190	6498	2294	316	570	3276	2875	1932	1119	1441	4091	2536	1664
		1900-01-02 01:00:00	194	1146	2249	1960	179	258	45	1357	773	226	923	992	119	1415	61	246	3591	41	28	524	1007	595	680	21	730	610	708	585	72	115	1762	120
		1900-01-02 02:00:00	232	399	2625	211	265	338	954	53	203	279	152	101	1343	19	384	241	58	118	334	67	1146	372	60	170	1080	712	346	211	1049	957	1930	843
		1900-01-02 03:00:00	954	3406	320	393	171	11	1819	582	428	1408	765	323	148	1218	403	892	2350	57	256	232	804	872	2191	71	381	678	71	737	101	74	300	1061
		1900-01-02 04:00:00	325	663	497	2805	908	53	2	35	989	164	121	894	1874	115	1731	303	131	862	373	12	594	207	35	101	429	83	2090	470	1160	239	1146	526
		1900-01-02 05:00:00	168	76	114	1977	429	325	718	586	1217	162	375	33	110	782	537	2231	112	88	1592	1219	155	224	97	1514	320	3172	87	50	672	1196	504	2353
		1900-01-02 06:00:00	440	841	1468	73	380	9	18	578	323	880	537	1381	828	127	1157	132	264	119	54	3	2142	243	1247	29	1144	66	240	918	113	62	84	136
		1900-01-02 07:00:00	111	36	340	94	57	382	426	418	371	206	175	61	154	737	433	245	2185	523	333	148	1	18	17	4	55	47	55	6	1492	164	301	315
		1900-01-02 08:00:00	612	57	719	594	245	17	9	9	489	1299	280	883	207	322	289	1061	49	12	380	2	403	204	194	20	441	414	652	109	47	43	184	205
		1900-01-02 09:00:00	10	365	225	93	86	567	723	200	346	153	241	32	450	172	60	515	130	128	116	239	572	42	34	563	362	52	514	207	38	120	569	390
		1900-01-02 10:00:00	168	532	304	250	147	9	243	40	678	259	1049	123	174	573	555	184	141	211	539	16	721	121	250	0	210	113	173	228	119	118	616	340
		1900-01-02 11:00:00	189	243	1455	69	88	537	634	63	1220	1321	366	958	442	378	891	1275	679	152	122	33	421	200	228	6	146	156	1391	115	206	79	403	481
		1900-01-02 12:00:00	434	2343	1972	2200	481	249	457	1385	922	1925	663	2200	2192	2028	5745	3219	277	922	934	1393	2112	216	2017	2997	1453	1471	1264	232	357	566	1106	1047
	Night3	1900-01-02 13:00:00	2438	4580	3865	3059	2409	2342	766	14418	2329	2719	2116	1943	1813	1172	10371	2498	5343	7569	2967	708	3974	1099	1721	2035	4778	3093	1694	2244	2781	3774	2588	2245
		1900-01-02 14:00:00	1484	2375	533	68	1965	351	646	11415	959	1183	327	1916	2372	2069	3702	3101	5054	3955	2243	1338	1121	1465	629	3743	1669	1719	2540	921	2005	4381	1332	1530
		1900-01-02 15:00:00	489	2748	4514	942	683	919	853	1383	1387	363	1836	1351	1839	2684	4467	2145	2806	7821	3021	1150	700	908	1799	3238	424	1877	1032	4580	623	1093	1951	1413
		1900-01-02 16:00:00	2380	771	2949	1075	1074	685	388	2619	500	411	1786	1279	3525	1193	2204	3540	1816	4782	1613	2408	2673	1762	1108	1194	1102	2924	2135	1421	739	693	1859	1997
		1900-01-02 17:00:00	2697	3012	4705	823	2126	2997	293	154	978	3121	700	804	1966	4033	959	1569	1214	3648	2160	338	5215	3102	3229	815	5468	1954	3619	2939	1281	7600	1244	1291
		1900-01-02 18:00:00	1482	3884	2195	757	818	498	4754	5856	1012	2027	2563	1014	404	275	2801	3365	7703	1317	841	978	3891	696	3059	3730	7661	3382	5534	2266	2579	9399	3539	269
		1900-01-02 19:00:00	296	2591	1337	1365	1634	1685	1746	5255	767	1103	1307	626	2468	2118	2311	370	4344	4012	3258	1906	3414	88	2414	5560	1438	5342	1660	2209	2214	4588	3051	921
		1900-01-02 20:00:00	1650	73	402	293	980	349	1697	508	1918	2312	1572	485	943	1609	594	924	5443	10806	3834	3638	3584	253	561	5821	7602	1395	2652	5524	505	1089	1479	1078
		1900-01-02 21:00:00	632	1273	1133	410	1068	2136	94	445	3532	1157	636	647	998	1044	4246	415	6382	9199	6317	1132	2255	261	1181	976	12547	852	535	725	4067	1313	4634	1594
		1900-01-02 22:00:00	749	951	1485	686	1450	1348	633	1158	1068	837	1950	498	640	460	1102	1195	499	1878	1394	3385	3500	3940	359	3935	3934	1629	811	1677	1238	3177	905	1121
		1900-01-02 23:00:00	2789	1788	928	1124	660	748	1866	1054	1173	862	1816	1238	962	1101	1432	1635	7194	2434	1695	5250	6658	136	789	902	2405	1345	2036	1753	2323	4873	4147	673
		1900-01-03	200	634	3467	2325	2418	857	4194	490	917	1266	3123	1099	1364	179	423	3036	4314	795	540	3854	1392	1414	2268	1151	3943	3276	3632	815	438	6788	2936	2176

## Sheet: Figure 3D
	Locomotor Activity at 11M age
			Non-Tg (n = 14)														APPSL-Tg (n = 14)
	Period	Zeitgeber Time	1	2	3	4	5	6	7	8	9	10	11	12	13	14	1	2	3	4	5	6	7	8	9	10	11	12	13	14
		12:00:00	437	2150	1188	1264	759	299	662	2471	444	562	1870	1850	835	2942	464	43	467	1458	342	692	31	44	318	1358	1378	1896	383	637
	Night1	13:00:00	3381	5689	2788	5909	3094	3290	2056	4399	1349	3658	2719	3699	8191	5163	2207	719	2439	1043	2522	1201	1759	2719	1547	639	1028	7063	2191	2266
		14:00:00	2057	1282	2024	3592	2388	1507	1086	3774	509	1537	3165	3210	11073	3109	3245	1749	1300	1075	4125	3163	1414	2522	3929	1100	1328	8026	893	885
		15:00:00	2113	2495	1450	2767	739	1172	1382	1574	1182	981	1271	1289	8896	989	740	1232	3554	3999	1568	1417	1890	3997	3324	2600	1990	5121	1549	2385
		16:00:00	1484	1631	1637	1845	2053	1186	340	1698	612	1123	1144	1696	2208	1812	2943	1414	1445	3933	640	1012	307	7866	1008	2595	2079	2238	2171	1907
		17:00:00	1220	1165	1343	2322	2623	1492	719	1080	795	566	788	764	1843	2123	985	2343	782	720	832	3600	1653	870	1032	1847	1786	3012	1625	468
		18:00:00	1425	1312	831	541	185	888	1215	4842	1030	654	1086	1513	372	1623	1053	1130	988	1529	860	778	281	1489	1527	1109	2950	2790	2976	1643
		19:00:00	713	958	1847	1094	746	1648	1748	1178	864	544	873	456	1819	594	1145	2997	2543	683	1335	1878	2216	1473	3239	1840	5517	2924	2211	2178
		20:00:00	566	1136	2897	1563	937	1191	398	1029	1228	680	786	2291	900	2153	2684	2592	1427	1024	1192	436	1848	3963	14364	2039	682	2906	1113	2808
		21:00:00	1982	456	1472	691	956	3029	1518	662	761	289	952	1416	709	2415	7077	3173	600	1888	2041	575	1016	5159	15014	2072	4745	4891	1333	2531
		22:00:00	1037	768	1459	1117	464	2368	1859	1562	327	234	736	1985	1362	432	2046	2189	1498	948	3365	1786	1165	2661	7639	1330	969	1643	945	811
		23:00:00	736	735	1063	915	1675	1051	1217	2493	786	1031	2084	1072	1436	1774	2169	4321	2216	1846	3082	1427	1052	7364	687	1118	1888	2123	2268	3266
		1900-01-01	2617	1414	964	986	2000	778	742	2095	1095	919	1817	789	225	1773	4146	1563	2063	6243	7214	959	4569	2066	1570	1826	2822	4194	950	1252
		1900-01-01 01:00:00	1344	2484	236	999	255	195	992	1890	896	992	1553	1641	1353	23	783	2683	246	2452	3930	964	589	4847	117	290	1837	2917	1633	2742
		1900-01-01 02:00:00	1168	213	510	323	573	578	307	769	1242	1152	806	421	712	486	1129	398	493	41	147	369	2196	20	746	1436	1089	71	416	135
		1900-01-01 03:00:00	447	867	682	1096	308	177	410	2387	567	702	953	240	746	796	1052	297	222	83	2789	2265	602	2457	768	1531	172	1917	630	2392
		1900-01-01 04:00:00	457	87	613	1803	1306	723	684	1286	205	618	397	232	24	46	1237	288	47	1490	236	470	1071	141	1761	644	474	254	504	1503
		1900-01-01 05:00:00	814	1613	1312	367	591	648	150	1624	63	533	651	948	1025	1261	588	905	2064	126	766	960	691	198	450	2327	42	1852	1785	1410
		1900-01-01 06:00:00	1013	45	325	950	117	352	153	359	64	222	665	1364	249	460	1437	1198	175	34	271	421	221	2558	328	538	1759	71	255	1131
		1900-01-01 07:00:00	567	448	250	873	577	851	236	188	282	403	560	38	190	22	54	26	647	122	669	1301	1666	34	980	1013	79	1187	362	1535
		1900-01-01 08:00:00	278	96	180	234	376	638	393	1689	318	275	197	1438	585	192	1400	1599	643	527	402	600	356	255	34	132	2197	544	308	587
		1900-01-01 09:00:00	744	958	295	354	115	272	204	669	64	694	903	380	156	26	347	180	611	810	293	720	1037	959	1237	857	52	160	413	854
		1900-01-01 10:00:00	932	179	693	344	473	386	771	1496	296	195	725	948	684	486	506	310	49	43	1144	1782	252	39	257	530	999	1096	481	1535
		1900-01-01 11:00:00	260	435	348	757	183	801	515	177	404	430	524	1262	228	77	407	390	954	1202	350	1422	462	718	1125	1529	851	352	569	261
		1900-01-01 12:00:00	1045	1664	700	414	340	855	751	1432	786	806	1592	1438	1879	1263	746	545	293	17	492	775	1519	649	194	1711	384	1134	669	535
	Night2	1900-01-01 13:00:00	3037	5686	1890	4481	2630	1787	894	3464	2225	852	2941	855	9184	1851	3460	1259	1992	1113	1583	2138	1707	5336	1080	1570	1652	3894	1701	1196
		1900-01-01 14:00:00	1130	5663	1722	5825	471	2183	583	3344	912	1056	1234	2629	6220	1466	6627	2890	2510	7831	4528	2462	1268	8803	3336	987	1583	1037	3823	1773
		1900-01-01 15:00:00	1211	2399	1051	5152	980	235	1587	2293	705	733	1442	1874	8243	3100	8143	3058	982	8304	2969	3329	2528	3749	4128	2260	1160	5148	3027	946
		1900-01-01 16:00:00	2058	1868	2496	2488	1267	1981	1595	2441	757	387	1835	1239	1855	1811	7629	1927	2139	8603	658	2211	1799	2549	1697	1506	4926	3774	1865	653
		1900-01-01 17:00:00	1235	1185	2031	4937	1081	2233	1236	1271	554	678	2449	690	850	1902	1172	1811	2533	4354	978	1074	832	1612	6970	3832	5427	4601	1517	1119
		1900-01-01 18:00:00	2762	1024	2246	1334	613	585	1102	2743	3287	428	3778	1202	4638	2058	1412	1610	2680	1640	839	3339	1427	2491	3162	4235	837	1498	1602	876
		1900-01-01 19:00:00	1024	600	882	608	310	2522	1256	1719	688	433	915	4721	2316	1621	1394	4822	804	97	2983	2415	837	5675	10885	1449	1266	1783	6398	2449
		1900-01-01 20:00:00	1152	1076	1978	956	395	572	595	644	490	552	1459	736	162	1248	3734	2850	1228	1027	739	1509	2663	5962	7595	2559	3738	1673	3853	2809
		1900-01-01 21:00:00	1128	465	2379	587	1527	1015	3027	4110	1133	453	1747	1037	450	997	597	1044	1877	2200	673	2811	863	9555	6077	3578	2604	2371	1402	2772
		1900-01-01 22:00:00	744	303	1144	842	922	1471	362	1552	1001	1211	555	1404	1437	442	1862	3634	1902	7780	7053	1911	978	58	10109	2745	4017	988	876	2299
		1900-01-01 23:00:00	752	605	603	638	118	1996	2523	2066	1272	734	899	952	758	822	2234	1712	2001	5140	1023	2303	1105	4056	632	1742	3778	4368	1271	2588
		1900-01-02	2163	2151	1315	897	2016	2021	1343	3825	1963	878	2841	3544	3175	800	1385	1793	1755	4352	6189	2886	4377	2900	785	1471	3215	5032	1821	1914
		1900-01-02 01:00:00	2400	1794	772	1088	993	233	430	380	1539	843	635	1038	518	121	2288	108	84	594	164	167	1526	3418	334	1550	686	1160	1308	571
		1900-01-02 02:00:00	428	336	949	921	471	332	250	1748	193	1630	497	1000	628	520	268	615	262	486	1170	480	1626	1770	594	371	1124	2736	1023	339
		1900-01-02 03:00:00	988	1225	334	912	245	455	781	2293	1075	633	855	271	63	422	2329	617	197	4	725	647	1228	499	1208	986	1104	888	682	528
		1900-01-02 04:00:00	261	60	1391	703	1252	519	191	129	87	1180	285	970	131	83	288	1089	2045	205	2746	3147	1209	2034	92	1290	97	752	852	1960
		1900-01-02 05:00:00	978	616	426	515	82	287	1003	793	215	184	373	751	281	26	433	606	251	367	291	713	382	1089	1179	1479	747	583	1523	693
		1900-01-02 06:00:00	752	140	134	693	450	224	83	568	365	147	307	198	897	2399	1069	897	733	64	1091	2267	618	19	66	623	37	1314	118	1918
		1900-01-02 07:00:00	46	1052	652	268	1015	804	446	281	154	714	527	333	284	16	77	444	232	268	361	403	252	2589	589	496	1893	898	667	990
		1900-01-02 08:00:00	1039	303	270	300	27	321	432	1070	140	966	633	319	342	268	625	90	721	0	667	1292	927	84	208	983	95	273	485	1337
		1900-01-02 09:00:00	360	966	261	234	142	401	367	639	340	137	363	820	97	14	1095	68	341	232	110	96	70	891	1202	805	450	348	460	587
		1900-01-02 10:00:00	864	317	644	345	251	155	231	156	341	742	758	931	464	22	83	351	363	628	713	842	902	508	41	248	604	367	366	206
		1900-01-02 11:00:00	589	922	667	179	864	480	1037	165	257	1643	757	226	2155	161	356	356	202	131	364	363	718	179	267	817	271	581	797	320
		1900-01-02 12:00:00	676	1438	811	1085	165	771	819	1364	1203	1997	1655	942	658	939	776	545	272	202	665	1551	606	1054	853	1420	765	806	308	201
	Night3	1900-01-02 13:00:00	2547	1178	2011	5994	2430	1492	1468	3436	2022	2946	2061	686	5794	2096	5866	1636	1387	1544	1440	2435	2792	1664	1582	3000	2987	4403	1339	1220
		1900-01-02 14:00:00	1730	3636	1577	4490	644	1690	1768	3089	1909	1931	2712	1217	9108	917	8772	2703	2384	6355	1541	1522	1339	6132	4086	1793	2656	2369	1870	1891
		1900-01-02 15:00:00	1509	745	852	1832	1150	1768	1043	1531	1613	1573	3522	743	5893	4468	6669	2405	1147	1354	481	1067	1394	6371	8277	2798	3164	4868	883	1893
		1900-01-02 16:00:00	1685	1278	2206	293	815	722	603	3696	999	935	1369	703	719	628	1323	5712	1348	2517	1343	718	2545	592	69	2348	2697	2054	3729	889
		1900-01-02 17:00:00	1308	1084	1160	3093	423	1148	4911	1169	514	304	1228	5099	5183	2343	3313	4702	3163	1637	6690	892	535	4876	4722	2217	3277	2480	2486	1507
		1900-01-02 18:00:00	2471	481	1341	3264	1446	2681	1956	948	1506	712	541	1754	6727	2799	2018	7491	795	619	4652	2646	6418	10030	681	1849	1766	3193	2992	2512
		1900-01-02 19:00:00	1690	1858	618	883	925	1148	1936	802	846	792	1847	1546	3520	1375	4346	8146	770	141	948	2642	1703	4564	9524	2091	3849	5344	1253	2391
		1900-01-02 20:00:00	1142	1126	1587	1365	469	1299	1331	1306	1191	454	1061	861	629	349	6744	9725	1325	1561	2534	3863	1351	2169	3389	2478	686	2250	1294	2790
		1900-01-02 21:00:00	669	1155	2306	583	631	1768	2750	1074	1576	485	555	255	383	1139	4202	2154	936	4168	5279	244	609	6194	1087	3853	1085	1486	725	4870
		1900-01-02 22:00:00	742	479	714	585	978	3261	2132	1601	762	643	1592	1049	1003	1044	3701	3393	1324	4882	3438	3856	408	4763	9960	2000	6424	8335	610	2039
		1900-01-02 23:00:00	1313	1270	551	617	505	510	2694	608	702	691	1943	1339	3107	229	1996	2282	1228	9055	1628	3289	1761	4671	1750	1952	901	3153	1502	2627
		1900-01-03	3228	720	1181	962	1210	1797	2373	1750	2505	1135	2964	3466	1176	868	2656	2714	2363	7110	3119	3585	4658	2583	245	1710	5451	7451	1094	248

## Sheet: Figure 3E
	Locomotor Activity at 12M age
			Non-Tg (n = 13)													APPSL-Tg (n = 14)
	Period	Zeitgeber Time	1	2	3	4	5	6	7	8	9	10	11	12	13	1	2	3	4	5	6	7	8	9	10	11	12	13	14
		12:00:00	1299	1035	916	1655	986	1841	1469	799	493	1798	1470	1310	543	624	145	1303	1132	873	539	994	41	1685	1017	960	337	1569	729
	Night1	13:00:00	3941	2679	1918	3486	2157	3332	1597	1093	1927	3715	3160	10713	4373	5485	856	4484	1699	4075	1184	3049	3886	5243	2276	4030	4859	2355	811
		14:00:00	2242	2406	606	2194	2000	3168	1830	556	1433	2276	653	14165	1690	4009	610	2569	752	3481	962	1442	508	5061	2170	1501	1212	1885	1361
		15:00:00	2379	1263	1865	1003	1115	2109	3486	733	1778	4741	426	12533	1861	888	1923	3360	690	657	851	1183	10037	4303	1150	2443	4637	1258	1258
		16:00:00	1423	813	1197	924	833	1981	1406	168	541	2970	1557	3703	750	959	3424	1100	488	1290	1766	2394	9374	1705	1777	2848	4087	3154	301
		17:00:00	1036	2174	645	1673	1009	3378	1398	712	746	1388	624	1103	2918	264	1659	886	2030	1538	1041	1348	746	1559	1150	2614	1459	1335	235
		18:00:00	507	1079	1618	1343	630	1835	2362	194	610	1281	349	5341	2334	491	1636	2723	3285	581	737	900	597	2088	1656	1709	4777	1754	986
		19:00:00	2662	918	1104	1704	631	1601	4177	551	1166	1391	1901	4142	1410	2153	1117	521	698	1444	673	921	8491	5330	1845	4253	3240	2376	878
		20:00:00	1337	1059	1534	1261	1212	1953	1292	169	1564	1593	363	670	2010	3499	2218	3381	500	6240	2557	466	9648	7234	463	950	2467	1881	2477
		21:00:00	1691	460	1552	617	931	799	1188	139	584	926	735	915	1248	2517	1471	3494	1058	976	1639	1112	8718	8380	2627	2862	3856	2192	2081
		22:00:00	1035	1242	446	1141	686	1686	2051	898	702	1746	606	874	1513	1463	1692	3979	996	2130	3078	1717	1389	1316	3556	2884	3132	1987	1926
		23:00:00	1349	706	365	1716	1524	1924	1933	1537	795	874	339	671	1372	931	754	3461	5124	8286	2301	1530	1293	982	1482	2596	776	2493	836
		1900-01-01	2444	1609	896	1435	1564	1198	1556	698	772	2747	1021	3087	909	5163	1363	3097	6171	5630	2561	2811	305	1305	2292	4049	3809	1575	782
		1900-01-01 01:00:00	1166	901	1426	1733	491	1384	1223	1642	911	1347	569	344	877	1636	911	854	3385	318	178	473	101	582	246	551	1500	2577	277
		1900-01-01 02:00:00	572	900	129	621	214	335	535	1060	247	1161	1500	86	494	55	236	412	455	3299	2080	1549	2846	1569	363	161	978	873	432
		1900-01-01 03:00:00	1092	246	940	1697	369	727	400	409	884	1577	273	911	1422	654	378	714	741	761	1193	78	13	1460	257	671	550	1322	341
		1900-01-01 04:00:00	227	1263	646	438	335	318	418	524	1790	455	888	317	265	529	694	1317	371	1895	484	421	4065	396	677	1527	823	1987	214
		1900-01-01 05:00:00	820	29	28	1052	758	592	367	701	548	451	46	763	1491	499	660	346	1238	412	1151	432	11	1900	1816	151	882	1369	257
		1900-01-01 06:00:00	551	710	267	208	478	247	2487	662	802	704	809	43	47	1632	737	1134	557	1838	261	445	7	43	349	2559	490	353	862
		1900-01-01 07:00:00	533	203	112	594	30	347	69	378	1112	1110	46	226	484	486	281	294	159	462	268	880	549	983	66	101	391	1077	205
		1900-01-01 08:00:00	805	381	371	265	184	567	1843	336	19	354	756	285	311	1114	122	606	655	730	346	116	4	57	1420	61	691	1486	53
		1900-01-01 09:00:00	120	208	344	871	481	248	200	346	214	994	20	579	152	52	150	900	420	956	1677	1077	77	902	189	1235	228	548	79
		1900-01-01 10:00:00	887	449	289	113	429	1241	445	145	223	817	319	207	592	529	405	164	193	85	637	46	792	313	1011	175	118	740	71
		1900-01-01 11:00:00	911	1397	515	963	101	444	1457	545	145	1062	1240	231	336	407	457	536	421	840	756	526	3	423	614	1522	1016	559	140
		1900-01-01 12:00:00	1883	1679	803	1281	585	1092	1470	1524	1047	1603	728	1337	594	1014	1025	907	1107	792	1598	743	193	637	926	900	856	850	355
	Night2	1900-01-01 13:00:00	3475	1993	1347	3607	2475	2904	2056	1476	1660	1708	1015	10282	4112	6524	1638	2028	1505	2646	2810	2220	3427	3266	3590	3420	3479	2329	784
		1900-01-01 14:00:00	2495	2434	1071	1790	744	2413	2824	976	810	1348	1225	15417	1758	4915	1202	2929	2021	2644	2166	1739	10010	3812	3669	2933	2699	1311	904
		1900-01-01 15:00:00	2127	835	1212	1740	1572	1669	2732	1071	1129	4129	521	9560	1036	2990	4177	4730	1836	969	1954	928	1550	5400	3775	4809	5282	3449	652
		1900-01-01 16:00:00	3308	1889	939	878	898	717	1582	980	675	1333	413	2934	788	1137	1567	3089	1314	2287	2024	734	1893	4116	991	4060	4498	1892	286
		1900-01-01 17:00:00	888	1495	1413	2516	1090	1792	1076	449	1411	4450	561	3304	2348	1821	2062	2474	796	2694	1354	481	10691	1862	1678	5675	2271	913	479
		1900-01-01 18:00:00	2355	1456	1969	619	473	1709	1541	1157	471	1494	510	5781	607	5425	908	1090	1112	1218	2562	1572	8332	2717	2115	6274	873	1299	322
		1900-01-01 19:00:00	1414	376	1899	2505	1441	3983	3472	200	2096	1154	1665	1035	912	3751	2341	1133	2852	3185	2505	2233	8032	10243	729	1513	425	1491	1011
		1900-01-01 20:00:00	3330	752	1660	1394	440	1941	1448	697	842	2636	430	1399	1578	694	1171	763	1907	6972	2390	1395	4598	8339	1666	2020	1755	744	1659
		1900-01-01 21:00:00	934	366	1077	1832	1717	424	623	1200	571	1192	268	2453	2338	4059	2736	1156	2687	1656	429	666	1802	6645	1775	2433	4362	1176	744
		1900-01-01 22:00:00	1134	1038	1352	1884	606	1408	600	158	1532	1920	812	2083	1417	1243	2190	3607	2019	5855	1909	1228	72	1251	2019	4933	3921	2824	1233
		1900-01-01 23:00:00	1920	224	305	848	410	1220	2056	845	972	1284	590	1064	908	1228	2352	2523	7901	4252	2825	2118	5803	1463	1012	2730	874	2601	859
		1900-01-02	2070	1276	1026	2316	617	3456	2769	1096	2453	4238	2659	2133	1125	1671	2598	1052	4127	2095	2334	2041	1162	580	2402	6682	2549	1920	768
		1900-01-02 01:00:00	1204	852	236	1642	574	240	766	1339	875	1288	150	910	420	1140	495	1260	80	997	331	1599	143	592	278	1762	1000	705	373
		1900-01-02 02:00:00	840	392	441	591	762	1038	865	470	1591	1385	1831	2429	755	131	742	124	195	1670	2134	388	400	126	1171	218	541	738	432
		1900-01-02 03:00:00	1098	976	564	1381	4	175	3234	1401	895	1188	192	1186	80	844	1082	1017	303	451	414	1454	17	2387	439	429	1052	939	212
		1900-01-02 04:00:00	1322	1195	195	663	603	647	274	861	1173	753	470	452	261	122	411	835	4	759	3208	35	1507	470	1276	2266	107	241	1266
		1900-01-02 05:00:00	173	853	1004	660	837	650	1458	418	1103	681	930	600	2619	1522	265	910	309	2459	1194	1056	20	652	1293	93	1081	948	83
		1900-01-02 06:00:00	1544	287	150	101	115	265	244	35	881	1098	376	132	334	86	284	470	3	365	1598	94	47	124	45	398	226	385	164
		1900-01-02 07:00:00	463	332	765	959	287	1425	493	457	34	34	735	1618	164	460	303	618	416	1531	187	826	11	119	1356	2479	121	243	804
		1900-01-02 08:00:00	655	103	185	340	807	70	401	208	405	356	488	13	1038	218	212	356	11	114	1457	516	519	1057	561	100	645	997	788
		1900-01-02 09:00:00	495	209	512	161	118	603	749	342	219	743	580	941	116	995	378	108	378	366	976	70	20	140	268	142	156	556	183
		1900-01-02 10:00:00	637	473	265	769	218	168	603	613	135	799	676	503	290	30	384	861	46	1175	1212	951	509	83	497	1383	306	1640	856
		1900-01-02 11:00:00	1207	609	488	443	633	1064	651	552	980	398	99	824	282	961	40	200	298	673	633	757	0	776	802	144	581	1582	387
		1900-01-02 12:00:00	1859	794	876	1674	794	1420	918	711	1831	1797	820	1020	1012	1348	196	1381	22	1265	404	402	218	585	1737	825	568	475	291
	Night3	1900-01-02 13:00:00	2856	849	1400	1624	1491	2451	2703	2113	1558	2944	1443	9830	2185	5347	2001	3823	257	2068	3402	1790	2191	2912	3168	4963	2567	2055	1901
		1900-01-02 14:00:00	1670	2450	545	955	845	4711	2779	524	452	2758	1213	8638	1378	6411	1795	2676	329	2581	1441	2151	4104	3734	2952	1114	3513	3452	1091
		1900-01-02 15:00:00	1488	1301	2145	1859	1724	1450	1591	794	2072	3967	415	13656	1084	3210	1602	2941	486	2271	1668	856	9525	5160	4310	1159	1502	670	1102
		1900-01-02 16:00:00	1757	676	811	1017	701	4035	772	752	1354	1626	682	2426	3690	711	3322	3133	2808	1423	3421	964	5456	1680	1105	3746	760	864	410
		1900-01-02 17:00:00	1197	901	926	539	374	2447	1563	845	472	1815	486	3110	2792	917	1090	1991	1893	2233	1864	1414	1659	2560	967	685	2160	1104	892
		1900-01-02 18:00:00	2010	619	1746	2566	1123	1840	3248	82	988	1497	1271	390	1188	6240	1069	3710	1853	7847	1737	431	2075	8214	3149	2922	1322	924	1779
		1900-01-02 19:00:00	3985	884	1248	382	638	1193	1303	1060	587	3218	946	8773	1504	3956	2579	1247	958	2185	3154	448	2007	7554	791	5925	2881	2333	859
		1900-01-02 20:00:00	1447	439	2261	2403	1507	1758	979	796	419	1841	537	1859	3340	1650	3173	3158	2285	1996	349	2671	8224	8418	1280	1834	622	2064	1098
		1900-01-02 21:00:00	1130	269	1466	842	701	187	2885	470	450	646	242	617	1624	1135	2208	1895	2413	5694	3180	2719	10153	307	2045	2423	2721	2410	1813
		1900-01-02 22:00:00	1797	578	326	1057	1839	1773	1490	518	518	1645	124	1301	694	825	1554	997	1652	3101	2994	646	7636	6839	2128	4126	3445	2855	1269
		1900-01-02 23:00:00	500	902	482	860	681	1084	734	816	274	1909	915	2969	368	1244	3978	3523	3005	2019	396	374	908	1186	838	3222	4831	2081	1973
		1900-01-03	1114	355	393	1830	1031	2608	1730	1365	730	2299	1329	2079	977	2126	1540	2171	6053	3173	1658	1396	2374	860	1264	4483	2529	1717	834

## Sheet: Figure 4
			Dark Phase Locomotor Activity at 4.5M age
		Animal	Phase1			Phase2			Phase3
			Night 1	Night 2	Night 3	Night 1	Night 2	Night 3	Night 1	Night 2	Night 3
	Non-Tg (n =16)	1	8320	5250	7986	2920	3809	1621	5918	7133	8297
		2	11395	8877	11364	16281	10443	7913	4360	4122	5115
		3	14438	9689	6699	6349	2916	4129	2828	1116	2926
		4	6362	3855	5360	5508	3952	6318	2347	4435	4458
		5	15269	10228	11489	4181	5106	6312	2102	2100	3535
		6	16282	10940	14237	6439	6196	4014	4304	2444	2457
		7	13318	12526	19170	9078	15800	16475	9389	11102	17417
		8	6745	5302	6369	3204	5467	1988	5427	2997	2967
		9	8150	7950	10728	5946	6218	5346	4022	4823	4663
		10	14281	17149	12670	8773	10400	5329	4655	7151	6344
		11	9116	7512	6469	4246	4527	4181	7369	6664	4543
		12	6528	6824	6286	3684	6729	3520	5243	8033	7061
		13	12423	7284	9288	9170	6838	8358	4265	6364	4055
		14	14359	10066	5197	7477	4140	3185	3561	1951	1986
		15	41683	32006	32916	38558	21192	17951	17845	32493	30650
		16	11757	10636	8283	6608	5641	6078	7335	6251	5349
	APPSL-Tg (n =16)	1	5224	11080	9109	8042	9520	9187	3304	2506	4906
		2	13647	31109	32630	18546	42391	49807	18716	31209	40639
		3	13633	10536	5919	6477	11906	5127	5499	10719	6971
		4	5555	11375	8692	6807	8952	13675	9543	12366	5106
		5	50038	42899	18283	11428	5676	5175	2819	2707	4490
		6	7290	5689	4541	10802	5298	5614	3162	8029	6062
		7	6918	7642	8492	7900	5848	8797	6138	4263	5116
		8	2842	4599	5486	2980	6599	6577	4135	4375	5973
		9	5637	15058	7527	6919	11803	10235	3378	4973	7264
		10	11718	11935	13022	3914	9445	10190	5911	13323	11182
		11	25998	16505	25029	23650	14139	26275	8928	12232	21312
		12	4694	2575	4077	2336	2818	4628	6466	5659	6244
		13	11771	6931	6228	12742	6561	6511	11660	8489	6612
		14	25911	36318	23173	29842	12811	17608	10945	12449	9677
		15	5561	17314	9185	2969	10094	12271	4072	7017	6521
		16	7334	11489	18263	6674	9626	17466	7366	9295	8061
			Dark Phase Locomotor Activity at 6M age
		Animal	Phase1			Phase2			Phase3
			Night 1	Night 2	Night 3	Night 1	Night 2	Night 3	Night 1	Night 2	Night 3
	Non-Tg (n =16)	1	4072	7908	7841	3540	3096	1326	5249	7811	6301
		2	8179	7201	7236	5418	5540	6637	3464	4808	3757
		3	14375	24459	24521	15188	9879	11217	3887	9767	4696
		4	13193	14884	12344	9773	9437	8208	2473	6393	8238
		5	5719	6854	6403	4457	3767	5759	3012	2771	3023
		6	9378	11094	7030	9676	3557	4413	7295	6627	6431
		7	8868	10910	8733	8608	6701	9432	5758	8290	7725
		8	44862	22820	39213	41883	37411	26490	15835	27087	13175
		9	7324	13107	11731	5954	9136	6204	3925	5559	4835
		10	5476	4753	5102	3646	4574	4037	3896	3563	3613
		11	7662	9067	17425	3895	7676	7939	1715	3027	3963
		12	5222	5638	5357	2817	4771	2371	3805	3600	3629
		13	6586	12886	9442	5646	6544	10978	4124	5422	5403
		14	6793	8699	6698	1280	3770	5430	4315	5278	4542
		15	10345	8105	7417	7540	12046	8074	6495	9542	6351
		16	7303	8235	8953	4285	5633	7411	4517	5031	5137
	APPSL-Tg (n =16)	1	8895	10537	12859	12255	10036	13182	5843	2784	5424
		2	37374	20445	16025	7474	34418	20096	13313	13934	14399
		3	28319	18782	10423	25573	22971	14359	12494	16864	7708
		4	7929	11054	18670	7300	17514	13441	9616	12339	10827
		5	6311	12082	8791	4136	9920	9041	4534	6262	5147
		6	62600	61750	55696	53686	50885	48402	13062	12755	7979
		7	17110	15396	12597	8812	15386	9970	8395	8683	14422
		8	7198	11543	14758	8486	12809	13783	6270	8299	7950
		9	5252	12314	31919	5609	42561	22532	11456	41601	36042
		10	12069	7760	8631	16624	17286	6567	7936	7141	6719
		11	4714	5059	6561	5315	3310	4417	4329	5689	5774
		12	3720	10201	7387	2923	4916	6869	5301	3760	3752
		13	10463	14284	11302	8996	9881	8215	17027	13767	13157
		14	4698	4786	5485	2582	3420	5483	6982	6460	6389
		15	42089	41550	34082	22612	16443	23664	8723	12609	14354
		16	11359	15446	23367	7734	5032	19985	4735	3715	6080
			Dark Phase Locomotor Activity at 8M age
		Animal	Phase1			Phase2			Phase3
			Night 1	Night 2	Night 3	Night 1	Night 2	Night 3	Night 1	Night 2	Night 3
	Non-Tg (n =16)	1	4645	6082	6791	4695	4080	6125	5234	7657	4370
		2	9022	10362	10474	9043	5152	9560	8240	4895	4646
		3	7106	8111	11861	5656	8122	8639	6114	8304	7013
		4	8837	5409	5144	4152	5449	3238	3173	2880	4545
		5	6957	5051	6131	3540	4480	5558	4156	3569	5596
		6	4255	4509	4297	3536	4702	5529	3841	2613	5089
		7	5833	9582	2653	3816	8560	8490	3947	8184	6787
		8	33433	30553	29835	5892	18629	11773	4292	5469	3147
		9	5390	8108	5175	3409	6074	4675	3450	4006	6690
		10	5955	6722	4676	3961	5787	8563	3716	8854	4122
		11	11023	6892	6065	9315	7593	6142	4475	6203	7525
		12	5807	3474	6489	3439	4686	2929	2125	3865	3482
		13	9407	8936	9549	5688	4862	5781	5232	3320	3964
		14	11110	6210	7118	7784	6181	8035	3845	4482	2784
		15	30742	15928	20744	17548	11982	6665	5429	4025	7203
		16	6084	8000	11284	3944	5920	6228	3585	6854	6281
	APPSL-Tg (n =16)	1	10375	22187	15019	10201	21290	18704	21740	14166	18389
		2	16416	30215	24127	20909	25718	19783	14145	18895	14306
		3	8763	14506	9844	6348	11297	10093	7211	6386	9946
		4	6270	2640	5604	4593	7107	6860	9214	8491	13621
		5	12098	15576	8468	8483	7624	16104	13670	18675	13805
		6	3426	5088	5234	3675	2586	4139	5108	5181	5751
		7	10012	6660	5257	8630	11010	9263	5286	5062	4597
		8	8892	7282	10210	7537	13727	15926	7619	4882	6964
		9	12509	10326	7973	18300	25960	22169	10131	7666	22829
		10	9167	13495	9613	9389	12747	12073	6995	7672	7102
		11	5175	11834	7401	12478	15414	13465	7439	5296	7014
		12	4009	10169	9166	5499	6007	12938	6072	5889	4970
		13	10822	9680	6148	11563	5233	6579	9518	8203	8066
		14	3970	14433	9941	9958	23230	22676	18502	15245	16151
		15	6519	8224	7730	10277	9833	9313	9899	9283	12622
		16	4375	6053	7185	6898	4202	3559	6815	5388	5564
			Dark Phase Locomotor Activity at 11M age
		Animal	Phase1			Phase2			Phase3
			Night 1	Night 2	Night 3	Night 1	Night 2	Night 3	Night 1	Night 2	Night 3
	Non-Tg (n =14)	1	9035	7436	7471	3924	6173	6611	6372	4787	5952
		2	11097	15616	6837	4571	3885	4549	3373	3524	3624
		3	7899	7159	6646	6918	7137	4706	4958	5441	4752
		4	14113	17946	12609	5520	7835	8605	3709	2964	2747
		5	8274	5348	5039	4491	2399	3263	5095	4583	3324
		6	7155	6186	5672	5219	5912	6276	7226	6503	7336
		7	4864	4659	4882	4080	4189	10134	5336	7255	9949
		8	11445	11542	11752	8129	6377	4225	6812	11553	5033
		9	3652	4599	6543	3917	5019	4057	2969	5369	5545
		10	7299	3028	7385	2444	2091	2262	2473	3276	2954
		11	8299	7452	9664	3533	8601	4677	5589	6042	7054
		12	9894	6597	3349	5024	7349	9260	5262	6937	6109
		13	30368	25502	21514	4934	7966	16059	3732	5820	5669
		14	11073	8228	8109	6493	6829	6866	6394	3061	3280
	APPSL-Tg (n =14)	1	9135	25859	22630	5867	7712	16421	15438	6078	12555
		2	5114	9134	12456	9062	11093	30064	11246	8183	10543
		3	8738	7623	6266	5740	7245	6053	6377	7535	5851
		4	10050	25851	11770	3956	7118	3958	10925	19472	25215
		5	8855	9738	4805	4219	5539	14824	15702	14938	13464
		6	6793	10140	5742	6692	8337	10043	4747	9911	10974
		7	5370	7302	8070	5998	5759	10007	7802	7323	7436
		8	17104	20437	14759	7795	15740	21639	17250	16569	18211
		9	9808	10241	14014	20162	28612	18316	24910	17603	13042
		10	6934	6323	9939	6835	12075	8635	6346	9536	9515
		11	6425	9321	11504	10935	11268	9578	10424	13614	13861
		12	22448	13853	13694	11632	9555	13267	12851	12759	20425
		13	6804	10416	7821	7925	13370	8025	5496	5370	3931
		14	7443	4568	5893	7097	7253	9200	7860	9573	9784
			Dark Phase Locomotor Activity at 12M age
		Animal	Phase1			Phase2			Phase3
			Night 1	Night 2	Night 3	Night 1	Night 2	Night 3	Night 1	Night 2	Night 3
	Non-Tg (n =13)	1	9985	11405	7771	5542	7987	8639	6519	6058	4541
		2	7161	7151	5276	5230	4079	2843	4017	2904	2104
		3	5586	4569	4901	4901	6941	6181	3259	3760	2667
		4	7607	8015	5455	5981	7034	5890	4909	6880	4589
		5	6105	5689	4761	3482	3444	3642	4705	3350	4252
		6	10590	7703	12647	8767	9425	7238	5607	6508	5652
		7	8319	9194	7845	9229	7537	7093	6728	6048	6839
		8	2550	4503	4183	1626	2503	2783	3272	3299	3169
		9	5679	4274	5436	4086	4820	2466	2853	5528	1972
		10	13702	8518	11295	5653	9734	8371	6293	8634	6499
		11	5796	3174	3753	3237	3166	3240	2701	4329	2610
		12	41114	38193	34550	11256	11519	14132	5547	7733	6966
		13	8674	7694	8337	8672	5445	8824	5042	5788	3663
	APPSL-Tg (n =14)	1	11341	15566	15679	6407	11691	12763	10074	8201	5330
		2	6813	8584	8720	6630	6482	7911	5280	9876	9280
		3	11513	12776	12573	7511	5460	10106	14031	8338	8586
		4	3629	6676	3880	6513	6667	6989	13349	16734	13123
		5	9503	8546	8343	9803	14069	14261	17022	13858	13987
		6	4763	8954	9932	5008	8811	7104	9579	7497	8228
		7	8068	5621	5761	3635	5681	4964	7170	6053	5135
		8	23805	16880	21276	19482	31653	13965	11705	8839	21071
		9	16312	16594	13486	16211	23161	26746	11983	9939	9192
		10	7373	12025	11535	5114	6188	6187	9957	7208	6275
		11	10822	15222	10982	9526	15482	11366	12391	16778	14254
		12	14795	15958	8342	11943	5324	6985	11573	11706	13526
		13	8652	8981	7041	7346	4447	6425	8247	8521	9063
		14	3731	2626	4504	4576	3471	4628	5625	3604	5889

[truncated: 2 more sheets: Table1, Table2]
